# Supplementary material for: Inferring the absence of an incipient population during a rapid response for an invasive species
Source: PLoS One. 2018 Sep 27;13(9):e0204302. doi: 10.1371/journal.pone.0204302 (PMC6160030; doi:10.1371/journal.pone.0204302)
Supplement: S1 Table — (XLSX) [file pone.0204302.s001.xlsx]

## Sheet: EDRR Visual Survey effort
	ASSUMING	640	km of Visual search effort
		[ENTER VALUE]															Interpolation
					Individual snake detection probability:		0.07	0.06	0.05	0.04	0.035	0.03	0.02	0.01			Other snake densities:	p	Certainty level
				Snake population density (ind / ha):	24		882.424	756.364	630.303	504.242	441.212	378.182	252.121	126.061			0.163	0.035	0.950042
					16		588.283	504.242	420.202	336.162	294.141	252.121	168.081	84.0404			[ENTER VALUE]
					12		441.212	378.182	315.152	252.121	220.606	189.091	126.061	63.0303				2.99657
					8		294.141	252.121	210.101	168.081	147.071	126.061	84.0404	42.0202
					6		220.606	189.091	157.576	126.061	110.303	94.5455	63.0303	31.5152
					4		147.071	126.061	105.051	84.0404	73.5354	63.0303	42.0202	21.0101
					3		110.303	94.5455	78.7879	63.0303	55.1515	47.2727	31.5152	15.7576			ONLY TYPE IN BLUE CELLS
					2		73.5354	63.0303	52.5253	42.0202	36.7677	31.5152	21.0101	10.5051
					1		36.7677	31.5152	26.2626	21.0101	18.3838	15.7576	10.5051	5.25253
					0.5		18.3838	15.7576	13.1313	10.5051	9.19192	7.87879	5.25253	2.62626
					0.25		9.19192	7.87879	6.56566	5.25253	4.59596	3.93939	2.62626	1.31313
					0.1		3.67677	3.15152	2.62626	2.10101	1.83838	1.57576	1.05051	0.525253
					0.05		1.83838	1.57576	1.31313	1.05051	0.919192	0.787879	0.525253	0.262626
				This amounts to 1 snake per square kilometer -->	0.01		0.367677	0.315152	0.262626	0.210101	0.183838	0.157576	0.105051	0.0525253
					Individual snake detection probability:		0.07	0.06	0.05	0.04	0.035	0.03	0.02	0.01
				Snake population density (ind / ha):	24		1	1	1	1	1	1	1	1
					16		1	1	1	1	1	1	1	1
					12		1	1	1	1	1	1	1	1
					8		1	1	1	1	1	1	1	1
					6		1	1	1	1	1	1	1	1
					4		1	1	1	1	1	1	1	1
					3		1	1	1	1	1	1	1	1
					2		1	1	1	1	1	1	1	0.999973
					1		1	1	1	1	1	1	0.999973	0.994766
					0.5		1	1	0.999998	0.999973	0.999898	0.999621	0.994766	0.927652
					0.25		0.999898	0.999621	0.998592	0.994766	0.989907	0.98054	0.927652	0.731024
					0.1		0.974695	0.957213	0.927652	0.877667	0.840926	0.793149	0.650239	0.408594
					0.05		0.840926	0.793149	0.731024	0.650239	0.601159	0.545191	0.408594	0.230971
				This amounts to 1 snake per square kilometer -->	0.01		0.307659	0.270322	0.230971	0.189498	0.16793	0.145788	0.0997209	0.0511696

## Sheet: EDRR Trap effort
	ASSUMING	8000	trap-nights
		[ENTER VALUE]															Interpolation
					Individual snake detection probability:		0.14	0.11	0.09	0.07	0.05	0.03	0.02	0.01			Other snake densities:	p	Certainty level
				Population subset density (ind / ha):	24		775.385	609.231	498.462	387.692	276.923	166.154	110.769	55.3846			0.2597	0.05	0.95004
					16		516.923	406.154	332.308	258.462	184.615	110.769	73.8462	36.9231			[ENTER VALUE]	2.99654
					12		387.692	304.615	249.231	193.846	138.462	83.0769	55.3846	27.6923
					8		258.462	203.077	166.154	129.231	92.3077	55.3846	36.9231	18.4615
					6		193.846	152.308	124.615	96.9231	69.2308	41.5385	27.6923	13.8462			ONLY TYPE IN BLUE CELLS
					4		129.231	101.538	83.0769	64.6154	46.1538	27.6923	18.4615	9.23077
		8000			3		96.9231	76.1538	62.3077	48.4615	34.6154	20.7692	13.8462	6.92308
					2		64.6154	50.7692	41.5385	32.3077	23.0769	13.8462	9.23077	4.61538
					1		32.3077	25.3846	20.7692	16.1538	11.5385	6.92308	4.61538	2.30769
					0.5		16.1538	12.6923	10.3846	8.07692	5.76923	3.46154	2.30769	1.15385
					0.25		8.07692	6.34615	5.19231	4.03846	2.88462	1.73077	1.15385	0.576923
					0.1		3.23077	2.53846	2.07692	1.61538	1.15385	0.692308	0.461538	0.230769
					0.05		1.61538	1.26923	1.03846	0.807692	0.576923	0.346154	0.230769	0.115385
					0.01		0.323077	0.253846	0.207692	0.161538	0.115385	0.0692308	0.0461538	0.0230769
					Individual snake detection probability:		0.14	0.11	0.09	0.07	0.05	0.03	0.02	0.01
				Population subset density (ind / ha):	24		1	1	1	1	1	1	1	1
					16		1	1	1	1	1	1	1	1
					12		1	1	1	1	1	1	1	1
					8		1	1	1	1	1	1	1	1
					6		1	1	1	1	1	1	1	0.999999
					4		1	1	1	1	1	1	1	0.999902
					3		1	1	1	1	1	1	0.999999	0.999015
		8000			2		1	1	1	1	1	0.999999	0.999902	0.990102
					1		1	1	1	1	0.99999	0.999015	0.990102	0.900509
					0.5		1	0.999997	0.999969	0.999689	0.996878	0.968619	0.900509	0.684579
					0.25		0.999689	0.998247	0.994441	0.982375	0.944124	0.822852	0.684579	0.438376
					0.1		0.960473	0.921012	0.874685	0.801186	0.684579	0.49958	0.369687	0.206077
					0.05		0.801186	0.718952	0.646001	0.554114	0.438376	0.292596	0.206077	0.108977
					0.01		0.276082	0.224189	0.187543	0.149166	0.108977	0.0668887	0.045105	0.0228127
